# Supplementary material for: An orthogonal dual-regulation strategy for sensitive biosensing applications
Source: Natl Sci Rev. 2022 Mar 12;9(9):nwac048. doi: 10.1093/nsr/nwac048 (PMC9584063; doi:10.1093/nsr/nwac048)
Supplement: nwac048_Supplemental_Files [file nwac048_supplemental_files.zip]

Archive with 3 entries (3 files):
- Supplementary_Video_1_batch.mp4
- Supplementary_Video_2_batch.mp4
- Supporting_Information.docx
